# Supplementary material for: Predicting Arsenic (As) Exposure on Human Health for Better Management of Drinking Water Sources
Source: Int J Environ Res Public Health. 2021 Jul 28;18(15):7997. doi: 10.3390/ijerph18157997 (PMC8345792; doi:10.3390/ijerph18157997)
Supplement: Supplementary file 1 [file ijerph-18-07997-s001.zip]

Archive with 1 entries (1 files):
- ijerph-1254548-supplementary.pdf
